# Supplementary material for: Longitudinal Development of Antibody Responses in COVID-19 Patients of Different Severity with ELISA, Peptide, and Glycan Arrays: An Immunological Case Series
Source: Pathogens. 2021 Apr 6;10(4):438. doi: 10.3390/pathogens10040438 (PMC8067489; doi:10.3390/pathogens10040438)
Supplement: Supplementary file 1 [file pathogens-10-00438-s001.zip]

Archive with 4 entries (3 files):
- pathogens-1149654-supp/
- pathogens-1149654-supp/Supporting_Information_A_17_review_clean.docx
- pathogens-1149654-supp/Supporting_Information_B_Peptide_Array_Data.xlsx
- pathogens-1149654-supp/Supporting_Information_C_Glycan_Array_Data.xlsx
