# Supplementary material for: Longitudinal Development of Antibody Responses in COVID-19 Patients of Different Severity with ELISA, Peptide, and Glycan Arrays: An Immunological Case Series
Source: Pathogens. 2021 Apr 6;10(4):438. doi: 10.3390/pathogens10040438 (PMC8067489; doi:10.3390/pathogens10040438)
Supplement: Supplementary file 1 [file pathogens-10-00438-s001.zip › pathogens-1149654-supp/Supporting_Information_B_Peptide_Array_Data.xlsx]

## Sheet: Heatmap
			1	3	5	7	9	11	13	15	17	19	21	23	25	27	29	31	33	35	37	39	41	43	45	47	49	51	53	55	57	59	61	63	65	67	69	71	73	75	77	79	81	83	85	87	89	91	93
			1	3	5	7	9	11	13	15	17	19	21	23	25	27	29	31	33	35	37	39	41	43	45	47	49	51	53	55	57	59	61	63	65	67	69	71	73	75	77	79	81	83	85	87	89	91	93
IgA	Position		1
	Peptide		GSGSGSGMESLVPGF	GSGSGMESLVPGFNE	GSGMESLVPGFNEKT	GMESLVPGFNEKTHV	ESLVPGFNEKTHVQL	LVPGFNEKTHVQLSL	PGFNEKTHVQLSLPV	FNEKTHVQLSLPVLQ	EKTHVQLSLPVLQVR	THVQLSLPVLQVRDV	VQLSLPVLQVRDVLV	LSLPVLQVRDVLVRG	LPVLQVRDVLVRGFG	VLQVRDVLVRGFGDS	QVRDVLVRGFGDSVE	RDVLVRGFGDSVEEV	VLVRGFGDSVEEVLS	VRGFGDSVEEVLSEA	GFGDSVEEVLSEARQ	GDSVEEVLSEARQHL	SVEEVLSEARQHLKD	EEVLSEARQHLKDGT	VLSEARQHLKDGTCG	SEARQHLKDGTCGLV	ARQHLKDGTCGLVEV	QHLKDGTCGLVEVEK	LKDGTCGLVEVEKGV	DGTCGLVEVEKGVLP	TCGLVEVEKGVLPQL	GLVEVEKGVLPQLEQ	VEVEKGVLPQLEQPY	VEKGVLPQLEQPYVF	KGVLPQLEQPYVFIK	VLPQLEQPYVFIKRS	PQLEQPYVFIKRSDA	LEQPYVFIKRSDART	QPYVFIKRSDARTAP	YVFIKRSDARTAPHG	FIKRSDARTAPHGHV	KRSDARTAPHGHVMV	SDARTAPHGHVMVEL	ARTAPHGHVMVELVA	TAPHGHVMVELVAEL	PHGHVMVELVAELEG	GHVMVELVAELEGIQ	VMVELVAELEGIQYG	VELVAELEGIQYGRS
	Protein		NSP1
	#1	d6	0	0	0	0	0	0	6	0	0	0	0	0	0	0	0	8	0	6	0	0	0	0	0	0	0	0	0	0	0	0	37	29	0	0	0	0	0	0	0	0	0	0	0	0	0	6	14
		d10	0	0	0	0	0	0	0	0	0	0	0	0	0	0	0	0	0	0	0	0	0	0	0	0	0	0	0	0	0	0	30	17	0	0	0	0	0	0	0	0	0	0	0	0	0	0	0
		d22	0	0	0	0	0	0	0	0	0	0	0	0	0	41	0	2	0	0	0	0	0	0	0	0	0	0	0	0	0	0	25	40	0	0	0	0	0	0	0	0	0	0	0	0	0	0	0
	#2	d3	1	0	0	0	0	0	0	0	0	9	0	0	0	0	0	2	0	1	9	0	7	19	0	0	0	2	0	0	0	13	7	9	0	0	0	0	0	0	0	0	2	0	0	0	5	9	0
		d15	0	0	0	0	0	0	0	0	0	0	0	0	0	0	0	0	0	0	0	2	0	0	0	0	0	0	0	0	0	0	0	0	4	0	0	0	0	0	0	0	0	0	0	0	2	0	0
		d24	0	0	0	0	0	0	0	0	0	0	0	0	0	0	0	0	0	0	0	0	0	0	0	0	0	0	0	0	0	0	2	2	0	0	0	0	0	0	0	0	0	0	0	1	0	2	0
	#3	d-180	0	10	0	0	0	0	0	0	0	0	0	0	0	0	0	0	0	0	8	4	0	16	27	6	0	0	0	2	6	0	23	44	0	0	0	0	0	0	0	0	0	0	0	0	16	37	24
		d4	0	122	0	0	0	0	0	0	0	0	0	0	0	0	34	63	34	78	108	100	0	0	0	0	0	0	0	0	0	90	151	64	0	0	0	0	0	0	0	0	0	0	19	10	67	130	23
		d11	19	17	0	0	0	0	0	0	0	0	0	0	0	0	13	17	3	26	85.5	74	0	30	0	0	0	0	0	0	0	19	95	61	0	0	0	0	0	0	0	0	0	0	38	31	72	72	3
	#4	d12	8	17	0	0	109	0	3	0	31	57	0	0	0	0	2	52	21	40	25	139.5	0	357	0	0	0	0	0	0	0	8	69	13.5	0	0	0	0	0	0	0	0	0	0	0	11	37	8	52
			1	3	5	7	9	11	13	15	17	19	21	23	25	27	29	31	33	35	37	39	41	43	45	47	49	51	53	55	57	59	61	63	65	67	69	71	73	75	77	79	81	83	85	87	89	91	93
IgG	Position		1
	Peptide		GSGSGSGMESLVPGF	GSGSGMESLVPGFNE	GSGMESLVPGFNEKT	GMESLVPGFNEKTHV	ESLVPGFNEKTHVQL	LVPGFNEKTHVQLSL	PGFNEKTHVQLSLPV	FNEKTHVQLSLPVLQ	EKTHVQLSLPVLQVR	THVQLSLPVLQVRDV	VQLSLPVLQVRDVLV	LSLPVLQVRDVLVRG	LPVLQVRDVLVRGFG	VLQVRDVLVRGFGDS	QVRDVLVRGFGDSVE	RDVLVRGFGDSVEEV	VLVRGFGDSVEEVLS	VRGFGDSVEEVLSEA	GFGDSVEEVLSEARQ	GDSVEEVLSEARQHL	SVEEVLSEARQHLKD	EEVLSEARQHLKDGT	VLSEARQHLKDGTCG	SEARQHLKDGTCGLV	ARQHLKDGTCGLVEV	QHLKDGTCGLVEVEK	LKDGTCGLVEVEKGV	DGTCGLVEVEKGVLP	TCGLVEVEKGVLPQL	GLVEVEKGVLPQLEQ	VEVEKGVLPQLEQPY	VEKGVLPQLEQPYVF	KGVLPQLEQPYVFIK	VLPQLEQPYVFIKRS	PQLEQPYVFIKRSDA	LEQPYVFIKRSDART	QPYVFIKRSDARTAP	YVFIKRSDARTAPHG	FIKRSDARTAPHGHV	KRSDARTAPHGHVMV	SDARTAPHGHVMVEL	ARTAPHGHVMVELVA	TAPHGHVMVELVAEL	PHGHVMVELVAELEG	GHVMVELVAELEGIQ	VMVELVAELEGIQYG	VELVAELEGIQYGRS
	Protein		NSP1
	#1	d6	95	58	13	9	4	0	0	0	0	2	21	28	25	36	40	44	38	29	38	32	30	0	0	0	4	0	2	11	12	52	88	96	14	9	13	21	4	7	4	0	40	19	25	25	21	56	70
		d10	35	18	0	0	0	0	0	0	0	0	0	0	0	7	0	0	0	0	0	0	0	0	0	0	0	0	0	0	0	12	46	46	0	0	4	4	0	2	0	0	12	0	0	0	0	22	18
		d22	36	9	0	0	0	0	0	0	0	0	0	0	0	0	0	0	0	0	0	0	0	0	0	0	0	0	0	0	0	0	42	65	0	0	0	0	0	0	0	0	0	0	0	0	0	34	23
	#2	d3	54	40.5	0	0	0	1	0	0	0	0	0	6	14	23	52	75	66	73	44	15	2	25	0	16	0	0	2	14	4	23	25	29	0	5	0	0	4	0	0	0	0	0	14	23	6	35	29
		d15	8	8	0	0	0	0	0	0	0	0	0	0	3	7	27	44	19	40	34	19	0	6	0	8	0	0	4	6	0	17	40	26	0	0	0	0	0	0	0	0	2	0	8	17	0	23	15
		d24	9	19	0	0	0	0	0	0	0	0	0	0	0	9	13	17	15	21	19	4	0	0	0	0	0	0	0	11	0	13	21	23	0	0	4	0	0	0	0	0	0	0	2	7	0	12	7
	#3	d-180	67	113	84	59	55	11	76	63	63	90	116	27	0	8	86	78	46	74	79	57	0	0	19	17	0	0	0	11	20	21	74	84	0	0	6	0	0	0	0	0	8	0	0	8	40	101	122
		d4	59	149	0	0	0	0	0	0	0	0	0	0	0	11	46	100	44	105	80	6	0	6	0	0	0	0	0	0	0	46	54	31	0	0	0	0	0	0	0	0	0	0	10	31	17	75	58
		d11	29	75	0	0	0	0	0	0	0	0	0	0	0	0	21	69	27	85	56	9	0	0	0	0	0	0	0	0	0	40	67	35	0	0	0	0	0	0	0	0	0	0	6	16	14	69	12
	#4	d12	66	95	15	0	90	0	0	0	0	0	0	0	15	17	61	116	238.5	391	158	25	0	102	0	0	0	0	0	7.5	4	53	73	55	0	2	11	0	0	0	0	0	2	0	15	21	25	51	46
			1	3	5	7	9	11	13	15	17	19	21	23	25	27	29	31	33	35	37	39	41	43	45	47	49	51	53	55	57	59	61	63	65	67	69	71	73	75	77	79	81	83	85	87	89	91	93
IgM	Position		1
	Peptide		GSGSGSGMESLVPGF	GSGSGMESLVPGFNE	GSGMESLVPGFNEKT	GMESLVPGFNEKTHV	ESLVPGFNEKTHVQL	LVPGFNEKTHVQLSL	PGFNEKTHVQLSLPV	FNEKTHVQLSLPVLQ	EKTHVQLSLPVLQVR	THVQLSLPVLQVRDV	VQLSLPVLQVRDVLV	LSLPVLQVRDVLVRG	LPVLQVRDVLVRGFG	VLQVRDVLVRGFGDS	QVRDVLVRGFGDSVE	RDVLVRGFGDSVEEV	VLVRGFGDSVEEVLS	VRGFGDSVEEVLSEA	GFGDSVEEVLSEARQ	GDSVEEVLSEARQHL	SVEEVLSEARQHLKD	EEVLSEARQHLKDGT	VLSEARQHLKDGTCG	SEARQHLKDGTCGLV	ARQHLKDGTCGLVEV	QHLKDGTCGLVEVEK	LKDGTCGLVEVEKGV	DGTCGLVEVEKGVLP	TCGLVEVEKGVLPQL	GLVEVEKGVLPQLEQ	VEVEKGVLPQLEQPY	VEKGVLPQLEQPYVF	KGVLPQLEQPYVFIK	VLPQLEQPYVFIKRS	PQLEQPYVFIKRSDA	LEQPYVFIKRSDART	QPYVFIKRSDARTAP	YVFIKRSDARTAPHG	FIKRSDARTAPHGHV	KRSDARTAPHGHVMV	SDARTAPHGHVMVEL	ARTAPHGHVMVELVA	TAPHGHVMVELVAEL	PHGHVMVELVAELEG	GHVMVELVAELEGIQ	VMVELVAELEGIQYG	VELVAELEGIQYGRS
	Protein		NSP1
	#1	d6	55.5	28.5	0	0	0	0	0	0	0	0	0	191.5	15	0	0	156	55	95	0	0	0	0	0	0	0	0	0	0	0	0	0	0	0	0	0	49.5	33.5	0	0	12.5	0	0	0	0	0	0	35
		d10	88.5	42.5	0	0	0	0	0	0	11.5	0	5.5	481.5	194	0	72	188.5	164.5	67	0	0	65	0	0	0	0	0	0	0	0	0	128	121.5	0	130.5	48.5	112.5	29	0	0	34.5	0	0	0	0	0	23	57.5
		d22	156.5	0	0	0	0	0	0	0	0	0	209.5	566.5	293.5	961.5	85	209.5	148.5	9	0	0	21.5	0	0	0	0	0	0	0	0	0	0	448	0	0	0	0	0	0	0	0	0	0	0	0	0	0	0
	#2	d3	399.5	480.5	124	0	279.5	64	0	0	96.5	1139	167	746	105	194.5	583.5	744	473.5	582	742.5	303.5	665	1109.5	0	0	0	0	0	10	134.5	329.5	657.5	464	0	0	108	96.5	0	0	0	0	0	0	83.5	174.5	47.5	752	324.5
		d15	50	203.5	85	0	0	0	0	0	0	199	0	0	0	0	169	527.5	204.5	470.5	483.5	625	94	456.5	0	0	0	0	19.5	0	0	175	583.5	485.5	0	0	0	0	0	0	0	0	107.5	0	181.5	546	234.5	704.5	207
		d24	122.5	263.5	113.5	0	0	0	0	0	0	227	0	0	0	6	147.5	441	197	193.5	425	0	0	312.5	0	0	0	27	40.5	5.5	84	18	393	277.5	0	0	0	0	0	0	0	0	0	0	42	199	0	319	141
	#3	d-180	342.5	1148	202	55.5	0	0	0	0	0	287.5	0	96.5	82.5	4	170	748.5	95	517.5	498.5	182	139	628	240.5	284	327	71.5	12	876.5	42	169	905.5	475	0	15.5	137.5	0	0	0	84	439.5	295	0	407	616.5	888.5	1298	985.5
		d4	562.5	1389	208	300	318.5	0	43.5	428	105	804	135	268.5	214	173.5	443	966.5	168	597	402	95	0	662.5	47.5	0	39	0	0	13	0	0	479	124.5	0	0	0	0	0	0	0	0	0	0	0	184.5	414.5	437.5	480.5
		d11	517	1256	119	137.5	287.5	0	0	11	140.5	587.5	80.5	247.5	227	96	465	866	161	344.5	309	220	73.5	685.5	69.5	128.5	40.5	0	0	158.5	0	0	423	197	0	0	0	9	0	0	2	0	0	0	97.5	396.5	343	489.5	263
	#4	d12	1620	1431	437	215	663.5	0	590.5	0	215	1150.5	0	0	263.5	270	594	1401.5	410	787.5	890.5	1014	0	1382.5	0	0	173.5	0	24.5	298.5	0	781	1661	352	0	0	223.5	0	0	0	0	0	12	0	0	512	1153.5	462	2092
[truncated: 4,838 more columns]
