# Supplementary material for: Longitudinal Development of Antibody Responses in COVID-19 Patients of Different Severity with ELISA, Peptide, and Glycan Arrays: An Immunological Case Series
Source: Pathogens. 2021 Apr 6;10(4):438. doi: 10.3390/pathogens10040438 (PMC8067489; doi:10.3390/pathogens10040438)
Supplement: Supplementary file 1 [file pathogens-10-00438-s001.zip › pathogens-1149654-supp/Supporting_Information_C_Glycan_Array_Data.xlsx]

## Sheet: All Igs
		IgA										IgG										IgM
		#1			#2			#3			#4	#1			#2			#3			#4	#1			#2			#3			#4
Glycan	Abbreviation	d6	d10	d22	d3	d15	d24	d-180	d4	d11	d12	d6	d10	d22	d3	d15	d24	d-180	d4	d11	d12	d6	d10	d22	d3	d15	d24	d-180	d4	d11	d12
Control	BSA-Cy3	4008.5	4311.5	3291.25	4422.5	4384	4769.25	2891.75	3616.25	3897.5	4158.25	21	22.75	25.5	25	25	24.5	34.5	31	26.5	29.5	51	50.25	57.5	62.5	66.75	63.75	84	87.25	83.25	84.25
GL1	KB03_21	446.25	444.25	414.5	613	647.25	633.5	310.25	543.25	487	397.5	31.75	31.75	40.5	205	511.75	310.5	42.75	51	48.5	55.75	39.25	41.5	147.25	409.75	418.5	362	99.75	160.5	140.75	148.75
GL2	KB01_96	476.75	424	635.75	537.25	513.75	534	305	531.25	492	1530.5	29.75	33	47.75	333.75	263.5	260	56.5	1066.5	1239.75	318.25	49.25	53.25	186	222.75	167.5	165.25	131	272	317	2832.25
GL3	KB03_19	448.75	311.25	438.25	672	450.25	544.75	256	474.25	442	421.5	59.75	50.5	75.25	22997.5	11027	11808.5	32	67.5	66	83	48.25	48.5	190.25	527.75	284.75	331	52.5	78.25	71.25	94.5
GL4	KB02_87	398.25	287.25	416	557.25	496.5	594.75	272	494.75	441	351.25	25.75	26.5	34	710.75	531	580.75	45.25	223.75	237.5	38	49.75	44.25	119.25	241.5	181.25	210.5	67.5	119	102.25	62.5
GL5	KB02_110	334.75	327.25	403.75	500	403.5	473	266.25	416	369.5	457	42.25	45	55	11348.2	6271.75	6518.5	38	51.5	50.5	94.25	38.25	45.5	142.5	292	184.75	221.25	59.75	74.25	65.5	407
GL6	KB02_90	357.75	415	393.5	725.5	580	672.75	265.25	500.5	457.5	372.25	32.75	35	40.5	7883	4452	4880.5	39	49	47	50.5	45.75	50.75	115.75	541.5	339.5	376.75	74.75	121.5	103.25	82
GL7	KB03_83	304.75	352.25	369.5	362.5	346.5	341.25	236.75	489	341	352.25	22.75	26.25	35.5	351	209.75	212	44.25	208.75	197.5	41.5	31	38	142.5	173.75	113.75	111.25	71.5	95	89	79
GL8	KB03_42	242	367	402.75	325	307.75	340.75	2157	2841	2440	1354.5	41.25	53.5	61.75	259.75	164.5	159.5	757.75	2454.5	2303	358	32.25	32.75	64.5	91.25	99.5	107	6322.75	8644.75	7416.5	1804.75
GL9	KB03_89	390.5	371.25	320.75	368.5	329.5	369.5	1428.75	1687.5	1839	406.5	25.75	25.5	30.25	2574.75	1950.5	1657.5	451.75	810	877.5	115.75	32.25	31	80.25	178.25	127	129.25	3839.5	4981.5	5294.5	116
GL10	KB03_99	403.5	432.25	346.25	340.75	327	349.5	2400	2451.25	3025	410.75	23.25	22.5	24	6434.5	5047.75	4397.75	1230.25	1331	1232.75	166.5	27.25	30.5	37.75	98.25	80.75	73.75	7080.25	7526.5	7951.25	106.25
GL11	KB03_41	444	435.25	432	634.25	461	521.75	2520.5	2601.25	2531	459.75	114.75	113.5	114.75	26641	14323.5	13804	1382.25	1842.25	1785.5	285.25	34	32.25	34.75	394.5	236.75	259.5	7474.5	8060.25	7852.5	151.75
GL12	KB03_64	411.5	454.5	410.75	477.5	370.25	411	3386.75	3027	3668.25	494	63.75	56.25	61.25	12949.5	6474.25	6617.25	2275.75	2573.5	2878.25	235	26.75	26.25	30	216.5	131.75	144	9975.5	9694	10921.5	448.5
GL13	KB03_43	459.5	440.75	391.75	505.5	465	487.75	3036.5	3373	4076	398.5	35.75	35	35	19547.8	14634.8	14686.5	7170.5	6622.25	8339.5	646	38.75	39.25	41	267	224.5	219.5	8897.25	10882.8	10947	219.75
GL14	KB03_69	406.5	403.75	452.5	389	388.25	408.5	294.75	467.5	438.5	858.75	30	28.25	42.75	632.75	481.5	457.5	48.75	976.5	936	182.75	59	75.5	193.25	119.5	84.25	95.5	101.75	292.25	270	1572
GL15	KB03_60	428.75	352.5	448	579.75	421.25	502.75	253.25	414.75	434.75	386.5	67.75	62	74.5	19730	9823.75	9703.75	49.5	87.5	81.5	149	56.75	62	172.25	327.25	186.5	215.5	58.5	83.25	85.25	123.75
GL16	KB03_61	351.75	392.25	442.5	420.75	364.75	407.25	254	500.5	451.75	398.25	42.5	43.75	56.75	8386.5	4857	4947.25	46.25	65	64	94.75	40.5	44.75	161.75	165.25	114.5	124.25	61.25	68.75	79.75	244
GL17	KB03_62	271.25	356	318	356.25	332.25	319.5	251.75	463	367.25	416.25	25.75	28.25	35	3408	2402.5	2007.5	47.75	61.25	54	91.75	35.25	33.75	100.25	145.5	118.5	98.5	78	113.5	88	168.75
GL18	KB03_79	413.5	393.75	319.25	277.75	274.75	309.5	2501	1965.75	2001.25	534.25	21.5	23.25	23.75	431.5	297	252.5	1857.25	2024	2256	90	29	31.25	41.75	44.5	42.25	43.25	7415.5	5741.25	5944	465.25
GL19	KB03_66	325.75	451.25	381	491.25	446.25	458.25	2329.5	2901.25	2641.25	406.75	52.25	64.5	69.75	15158	9879.25	8140.25	3411.25	4766.25	4454.25	84.75	31.25	33.5	93	258.75	198.5	183	6735.5	8558	8027	99
GL20	KB03_67	407.5	443.75	410.75	389.25	357.75	391.25	2658.25	2769.25	2748.25	447.25	43.75	45.25	46.25	7132	4110.5	4116.75	3666.5	5185	4801.5	139	28.75	31.5	53.25	151.25	106.5	115.25	7539.5	8163	8187.75	301.75
GL21	KB03_78_95	328.25	402.5	378.25	569.75	434.5	517.75	3115.5	3902.75	3595.25	395.75	28.5	38.25	34	23027.8	14625.8	16932	24795.8	38239.5	39773.8	463	31	37.75	38.5	273.5	195	238.25	8125.75	9756.25	9095.75	162
GL22	KB03_28	446.5	434.25	419.5	470	441.5	470.75	251.5	447	412.25	377	26.75	27	35.75	2008.5	1342.25	1153	40.5	306	341.75	52.25	53.25	53.5	170	304.5	222	224	57.75	108	119.25	117.75
GL23	KB03_107	362	406	426.75	462.5	430	461.5	253.75	418.75	372.5	360	25.75	25.75	32.75	687.5	459	439	44	547.25	570.25	54.5	39.5	35	114.25	272.75	193	197.75	52.25	87.75	85.5	105.75
GL24	KB03_108	390	416.5	393.75	390.5	372.75	390.25	249.75	431.75	428.75	374.5	23.5	24.25	34	1211.25	705.75	613.25	35	67	73	48.5	42.25	40.75	164.5	189.25	115.25	126.5	56.25	109	99.5	97.5
GL25	KB03_87	342.75	346.5	412.5	405	358.25	380.25	255.25	506.25	451.25	386.75	25.25	26.75	30.5	607.75	345.75	284.75	46.75	88.25	99.75	74.5	41.25	44.75	104.75	242.5	155.5	153.25	93.5	77.25	92.25	163.25
GL26	KB03_71	340	414.25	435	469.25	404.75	470.25	283.5	556.75	483.25	516.75	40.25	39.25	55	1537.25	1013	957.25	46.5	76.5	77.5	198	193.75	198.5	385.5	462.25	342	443.75	120	347	327.25	633
GL27	KB03_81	417.25	419	387.75	483.25	431.75	474.5	269.5	489.5	453.75	463.5	30.25	31.25	46.25	628.5	410	381.25	60.25	225.25	238.75	552.25	54.75	54.5	206	444.5	340.5	340.75	83.5	166	164	168.75
GL28	KB03_84	344.25	383.75	422	441.5	424.75	441.25	287.5	506	388.25	489.5	33.5	39	58.75	430.75	344.5	262	54.25	125	118.5	455.5	59.75	72	263.5	446.75	397.5	364.25	72.75	290	235.5	341.25
GL29	KB03_85	290.75	410	450.75	371	380.5	385	279.75	527.75	450.75	621.5	25.5	34.5	49.25	181.25	162	164.75	48.25	120.75	115.5	253.5	42.5	69.75	220	255.25	203.5	233.25	87.25	423.75	372.75	808.75
GL30	KB03_86	374.25	417	459	414	455	459	3875.5	3821	3448	750.75	56.25	76.5	91.25	1304	845.75	781.75	1788.75	2268.5	1692.25	1840	143	162.75	337.25	274.75	295.75	315.75	11488.5	11966	9541.5	1336.25
GL31	KB03_93	359.25	373.75	403	374.75	378.5	384.75	255.25	427.75	424.75	367.5	27	25.5	37.25	1878.25	1253.75	1135	38.75	162.5	186.75	77	58.5	50.5	187.75	75.5	71.75	62.75	57	87.5	101.5	153.5
GL32	KB03_103	455.25	417.5	450.75	366	365.75	371.5	266.5	434.25	384	341.5	24.5	25.5	38.5	1622.25	1049.25	836.5	37.75	48.25	44.75	67.5	55.5	45.5	193.5	71	55	57	62.75	83.25	83.5	113.75
GL33	KB03_77	355.25	408.75	420	456.5	396.25	420.5	247.75	455	423.75	359.5	23.75	25.5	36.25	1728.5	975	859.5	40.5	50.5	56.25	54.25	54.75	50.5	176.75	307.5	182	202.75	70.25	103.5	104.25	109.75
GL34	KB03_80	339.5	386.75	301.75	383.5	333	371	246.75	463.25	424	361.25	23.5	28.25	34.5	522	311	312.5	45.5	165.75	180	53.75	31	33.5	102.75	215.75	133.5	153	64.5	69.75	73	96.75
GL35	KB03_76	286.5	393.75	394.5	313.75	284.75	318.25	239.5	458.25	425.25	402.5	24	23	33	446.75	249.5	205.5	36.25	48.5	42.75	55.25	38	42	152	102.5	73	78.75	64.75	104.5	81.25	100.75
GL36	KB03_91	334.25	366	337.5	356.75	314	353.75	260.25	449	459	387.75	24.5	23.5	25.5	601	343.5	271	54.25	44.25	45.75	100	41.5	38.5	68.5	181.25	118	124	95.25	94.5	106.5	157
GL37	KB03_102	280.25	414.5	397	356.75	344.25	370.25	2500.25	2746.25	2659.75	567.25	32.75	37.25	44.5	255.5	196.75	170.5	12473	10461.2	10327.5	381.75	72.25	79.25	176.5	207.5	201.75	184.75	6878.5	7919.25	7208.25	749.5
GL38	KB03_110	338	382.25	364.25	349	349.25	368.75	2951.75	3697	3551.5	493.5	43	83.25	89	381.75	297.25	285.75	35551	40010.2	39989.8	327.5	40	50	57.75	238.75	217.25	230.75	6891.25	8685.5	8083	391.75
GL39	SS5_73	624.75	560.75	565.25	4029.75	2656	3676.75	688	1348.5	1201.5	2731	112	103.5	99.25	4477.75	3047.25	4074.5	246.5	497.5	476.25	713.5	1020	877.5	887.25	3006	1896.5	2426.25	1222.75	3009.25	2869	8350
GL40	SS5_64	377.75	391	1506.75	1369.5	1098.5	1393.25	315.5	518.75	541	5922.5	35.25	33.75	65.5	148.75	107.25	128	55	90.75	115.75	4208	101.5	90	364	1164	785.5	974.5	182.25	468.75	715.25	11721.8
GL41	SS5_67	327	368.5	416	1272.5	984	1132.5	272.75	461.5	443	351	27.75	29.75	42.75	122.5	93.25	96.75	44.5	46.25	49	61	47.75	52.5	192	679.75	464.5	489.75	92.25	194.5	196	139
GL42	BE02_93	392	430.5	496	1007.75	897.75	1165	267.75	494	457.25	486.25	32.25	32	51.5	258.5	213.5	256.25	47	54.25	54	95.25	95.5	90.25	305.25	623.25	665.5	935.5	89	185.25	198.5	311.75
GL43	SS5_62	331.5	331.5	404.25	986.5	717.25	911.5	250.25	457.25	422.25	380.75	27	25	42	127	91.25	107.75	44	44	43.75	54	52.5	50.5	239.75	547.5	341.5	425.75	84.75	160.25	178.5	117.25
GL44	SS5_68	263.5	317.75	429.5	1022.75	851.75	962	238.75	388	417	461	23.5	27	43.5	106.25	98.75	95	43.75	70.75	83.5	106	38.25	63.25	253.75	564.5	504.25	465	85.5	207	266.75	438.25
GL45	SS5_72	311	403.5	374.5	734	778.75	759.5	282	467	443.25	616.25	25.75	25	34	72	99.5	79.5	72.75	61.5	63	59.5	46.75	44	170.25	338	765	403.5	122.5	115.5	104.75	169
GL46	SS5_69	395	415	400.5	305	298.5	338.75	373.5	680.75	642	555.75	25.75	27.75	44	31.5	31	31.5	72.25	127	133.75	107.75	51.75	65.75	291	120.25	99.75	106.25	391.5	1024	1022.75	828.75
GL47	SS5_63	316.5	434.75	449.75	745.5	608.75	744.25	320.5	490.75	510.75	416.25	28.75	29.5	44.75	151.25	120.5	150.5	46	55.25	73.5	58.75	78.5	90	277.75	436.5	305.5	344.25	150.75	252.5	388.5	165.5
GL48	NG4_010	323.25	361	371.25	699.75	586.25	665.75	277.5	420.75	404.5	397.25	23.5	24.25	31.5	67.5	47	50.5	54.25	33.75	36.25	57.75	33.75	33.75	116.75	408	240.75	275.25	104.75	98.5	106	112
GL49	NG2_091	411.75	272.75	449.25	867.5	702	880	290	426.25	489.5	2453.75	32.5	31	50	115.25	82.25	97.25	54.75	63.5	95.25	606.5	69	66	264.5	714.25	462.5	576.75	109.5	218	509.25	5152.75
GL50	NG2_092	284.25	400.75	293.5	275.5	375.25	296.5	285.25	319.75	372.75	327.75	24.75	26.5	27.25	29	30.5	30.5	75.25	34	38.5	75.75	33.75	37.5	77	67.75	94.75	64.5	148.75	84.25	97.75	139.5
GL51	SS5_102	387.75	385.25	405.25	655.5	504.25	606.75	264.5	471.25	446	398.75	27.5	26.5	39.25	62	43.75	52.75	39.75	47.25	43	75.25	40	46.5	172.25	409.25	216.25	278.75	80	174.5	150.5	225
GL52	SS6_88	362	391	361.25	688.25	532	664.25	283.75	502.5	389.25	356.5	25.75	27.75	37	272.75	184.75	229.25	39	48	45.75	48	52	63.25	192.5	413.5	277.5	356	86.5	214.75	178.75	125
GL53	BE3_57_2	355.25	403	410.25	626.25	533.75	667.5	356	569.25	557.5	670.5	24.75	25.75	30.5	106.5	99.5	109.5	47.75	59.25	63	131.25	38	47.25	117.75	346.5	280	408.5	118.25	230.25	228.25	970
GL54	SS5_99	409.25	430.5	394.25	432	381.25	437.5	257.5	461.25	432.25	507	24.75	24	38.75	43.5	36.5	37	58.5	38.75	35	76.5	45.5	46	221.5	235.75	177.75	179.75	105.25	94	80	410.5
GL55	NG3_010	303	435.5	423.25	548.5	480.5	516	260	415.25	426.75	425	25	26.25	40.75	53.25	47	40	49.75	40.5	41.25	60	48.75	57.75	224.25	303	233	212.25	94	100.5	114.5	136
GL56	NG3_110	383.75	431.5	427.25	755.75	606.5	710.25	271	410.5	426.5	660.75	25.75	25	40	77.25	58	59.5	40.5	42.75	44.5	151	53.25	58	217	440	291.75	308.75	74	131	140.75	1104.25
GL57	NG4_061	376	432.5	442.25	965.25	890	983.5	313.5	511.25	500.75	988.25	25	25.25	61.5	165.5	158	153.75	80.75	175	196.5	365.75	52.75	59	493.5	1443.75	1475	1420.5	161.5	404	405.25	2119.5
GL58	MAB6_6	706	676	753	309.75	333.75	311.5	296.25	537.25	531.5	698	174	181.5	192.5	32.5	30.75	32.75	54	93	94.25	237.5	1400.25	1315.5	1476	56.75	61.25	54	132.25	688.5	607	1234.75
GL59	SS6_94	278	253.75	269.75	530	386.75	444.75	289.75	350	346.25	330.5	26	24.25	31	80.5	47.5	56.25	67.25	57.5	65.75	173.5	35	35.75	89.75	389.5	208.5	241.75	146	141.75	158.5	273.25
GL60	SS8_50	371.5	417.75	409.75	642.5	523.25	619	273.75	413.5	364.5	370.75	25	22.5	26.75	61	44.5	48.75	43.5	73	82.5	152.25	31.25	37	80.5	379	230.5	279.75	80	199.5	217	290.75
GL61	SS8_51	338	360.75	373.75	510.75	414.5	510	274	474.75	438	349	23.75	23	28.25	46.25	37.25	41.75	52.5	36.25	32.75	80	34	34.25	85.5	270	175.25	221.75	95.25	88.25	76.5	164.25
GL62	SS8_52	311	340.75	349.75	526	425	494.25	267	392.5	385	446.5	22.5	22.75	27.5	53	41.25	40.75	45.75	54.25	50.5	98.25	33.25	39.5	91	348	225	256	82.25	148.75	145.5	213
GL63	KB03_104	387.25	423.25	381.75	455.75	389	464.5	211.75	750	771.25	823.5	34	33.5	45.75	54	49.25	46.75	49.75	137	132	157.25	150.75	115.75	326.25	356.5	259.5	298.5	99.5	1232.5	1248.25	1495.5
GL64	SS6_105	341.5	376.75	383.75	507.25	413.25	479.25	283.5	422.25	447.75	427.75	25.25	24.75	31.25	82.75	72	64.25	47	38	39.25	58	46.5	43	147.25	218.25	145.75	146.5	80.25	109.75	100.75	177
GL65	SS7_6	361.75	413.75	439.5	297.75	299.75	332.75	261.25	381.75	397	478.25	25	26	42.75	33	27	27.5	39.5	36.25	44.5	86.75	48.5	62.5	300	85	71.5	74.25	64.75	90.5	116	475.25
GL66	SS8_10	303.75	414.75	389	354.5	327.75	368.75	265.75	374.75	362.25	1193	24.5	27	35.5	46.25	31	37	53	42.75	45.5	295.75	38.75	57.75	174.75	169	98.5	131	91.5	94	104.5	2240.5
GL67	SS8_33	315.75	427.5	429.5	343.5	343.75	343.25	269.25	435	397.5	359.5	26.75	25	34.75	35.5	31.25	30	54.75	38	42.5	94	45.25	48.25	182.75	126.25	91.5	84.75	102.5	106.25	116	196.5
GL68	SS8_34	282	423.25	578.25	576.5	590.5	634.75	326	469	470	865.5	26.75	27.25	67.75	90	91.75	91.5	73	105.5	124.5	274.5	66.5	72.75	637	690	806	806.75	155.5	274.5	301	1716.5
GL69	SS8_35	361.25	386.5	364	623.75	501	607	264.75	419.75	384	635	25.75	26.5	40	63.5	45.25	49.75	44.75	45.5	45.5	146.5	48.5	56.75	240.5	309.25	192.25	234	78.25	105.75	106.25	1063.75
GL70	SS8_39	295.75	402.25	410.75	340.5	311.25	358.25	249.75	411.5	370.75	509	26.75	32	43	37.25	31.5	32.5	42.5	42.75	38	93	37.75	51	199.25	164	111	143	70.75	106.5	89	427
GL71	SS8_36	323.25	369.25	407	559.5	445.25	543.25	265.75	402.75	486.5	443.75	25	28.5	38.25	94.75	74.75	79.25	44.5	47	50.75	71.25	39.25	70.5	229.5	276.25	185	228.75	84.25	133.5	179	158.5
GL72	SS8_29	300	306	289.5	329.25	506	593.5	1049	1827.5	2073.25	406.5	25.5	26.25	28.5	41	85.25	90.5	326.5	575.75	652.25	214	27.25	32	53	131.75	703.25	791.25	2796.5	5607.5	6334	158.75
GL73	SS8_32	339	337	324.5	252	252.5	294.25	2131.5	2367.75	2157.5	478.25	23	23.75	34.5	27.75	30.25	29	1210.75	1694.75	1785.5	88	30.25	32.5	166.5	40.75	57.75	45.25	6196.5	7267.25	7007.25	339.5
GL74	SS8_40	313	388.5	326.75	289	400.5	457.5	2176.5	2515	2095.75	358.5	23.75	24	21.25	36	62	66.5	874.5	908.75	858	77.25	28	35.25	36.25	82.25	462.25	553.25	6358.25	7583.75	6671	159.5
GL75	SS8_41	277.25	346.25	400	295.25	490	630.5	2380	2698.75	2789.75	451.5	24.75	23	24.25	42	74.75	99	832.5	952.25	822	196.75	35.25	31.25	41	85.25	626.75	962.5	7129.25	8254.75	7368	350.25
GL76	SS8_42	372.75	335	436.25	360	394	416.5	3686.25	4291.5	4133.25	720	24	23.25	39.5	51.75	51.5	58	2970.75	3768.25	2892	196.75	30.75	41.5	256.5	235.5	276	351.75	11216	13720	10262.8	1284
GL77	SS8_43	291.25	383	351.5	501.75	447.75	484.25	3647	2956.25	3067.75	645.25	24.5	22.5	27.25	42.25	38.25	38.75	2991.75	3211.25	3754	150.25	39.25	34	98.25	170.25	121	133.5	11475.8	9125.75	9438.25	1027.75
GL78	SS8_44	337	399.25	408.5	492.75	424.25	519	3775.5	3765	3123.5	389	26.25	24.5	31.75	78	71.25	69.25	2836	2856.25	2427.25	77.5	43	55.5	143.75	174.25	124.5	156.75	11712.2	11401.5	9297.5	182
GL79	SS8_45	282.25	361	340.25	788.5	664.5	737.5	3400	3593.5	3319.75	385.25	23.5	23	25.5	25678.2	19530.2	20639	48466.2	53954.8	48980.2	313	33.5	35.75	78.5	570.25	394.75	443.25	7090.75	7907.25	6870.25	109.5
GL80	KB03_111	290.75	330.5	327.75	313	282.5	331	3164.25	3675.5	3023	327.75	21.75	23.75	21.25	29	34.5	29	46344.8	54969.5	51836.8	75.25	23	30.5	30.5	61.25	54.75	54.25	6646	8108.25	6599	113.5
GL81	BE2_19	398.25	454	403.25	2242.25	1810.25	2058.5	696.5	880	1146	626.25	68.25	56.25	58.5	3078.75	2761.75	3507	252.5	242.5	344.5	207.75	230	202.5	295.75	1156	922.25	925	1037.75	1284	1794.25	765.75
GL82	KB03-113	346.5	416.75	359.75	383.75	331.25	371.25	297.25	423.25	431.75	415.25	28	23	24.5	39.75	32	31.25	81.5	97.25	97.5	87.5	40.25	40.5	50	153.5	95	95.25	92.75	87.25	76.5	148
GL83	SS8_53	348.75	387.75	381.75	516.25	382.25	456.5	280.5	367.5	429.75	991	27.75	25	28	52.75	34.5	37	50.25	37.75	51.5	235	38	34.75	51	264.25	137	144.5	94.25	94	129	1796.25
GL84	SS8_17	338.5	348.75	350.25	336	352.75	365.5	285.5	524.75	476.75	634	25	22	23.75	48.75	41.5	51.5	57	141	135	167.75	30.5	36.75	38.25	199.5	146.75	227.75	117.25	578.5	487.25	911.75
GL85	SS7_114	393.5	339	398.75	1838.25	1530.5	2502.75	382.25	495	520	488.75	32.5	28.75	36	1378	974.25	1600	83.25	86.5	104	108	46.5	48.75	101.5	1242.5	1532.75	3212	398.5	452.25	539.5	551.25
GL86	SS8_47	399.25	393.25	343	440.5	414.5	453	319.5	667.75	621.25	1383.75	27.75	27.25	28.25	69.5	60.75	65.75	68	146.5	144.25	1847	34.75	35.75	45.5	344.75	273.25	336.75	229.75	1249.5	1037.5	2572
GL87	SS8_14	358	391.25	398.75	342	293	345.25	261.25	453.5	355.75	885.25	27.75	28.5	29.25	32.75	31.25	32.75	51.5	68.75	55.5	208	50	55.25	60.25	92.25	74.25	82.75	92	143.25	112.75	1674.5
GL88	SS8_13	264.25	352.5	326	240.5	235	274.25	247.75	385.5	420.75	371.75	23.5	23.25	22.5	28.75	26.5	26.75	46.25	53.5	64.75	110.25	24.75	31.75	30.5	45.5	42.5	48.5	72.75	107.25	105.5	145.75
GL89	SS7_72	271.5	229	278.25	222.5	219.5	243	238.25	364	410	427.25	23.5	23	22	24.25	35.5	23	44	41.25	46.25	85	25.25	33	29.75	35.5	45.5	39.75	75.25	81.25	91.75	137.25
GL90	SS8_28	409.25	414	772.5	366.25	636	693.25	2705	2358.25	2625.25	4321.5	122.5	106.5	114.25	48	109.25	112.75	937.5	849.25	1019.25	4126	48.75	50.5	85.25	176.25	982.5	1054.25	8401	7373.75	8331.75	8024
GL91	SS7_12	355.25	367.5	292.5	251	235.25	271.25	251.5	370	428.75	399.75	23.25	22.25	22.25	27.75	27.5	24.5	63.25	41.25	47.75	94.75	27.75	37	30.5	48	41.25	40.5	129.75	108	120	164
GL92	SS8_48	349.25	425.75	388.25	596.75	485.75	566.75	320.25	398.5	418.75	369.5	23.5	22.25	24.25	57.75	46	46.25	49.5	41.75	39.75	136.75	31	34.25	48.5	338.5	216.25	243.75	89.25	97.75	98.75	223.75
GL93	SS7_46	365.75	450.75	477.25	817.5	677.75	879.75	390.25	945.25	818.5	800.25	58.25	54	79	143	115.5	155.25	84.25	216.25	215.25	215.5	325.75	276.5	543.75	1155.75	943.25	1330.25	442.75	2028	1910.25	1468.5
GL94	SS7_49	399.75	381.75	492.25	322	304.25	357	5132.25	12239.5	11723.2	757.75	53	76.25	109.75	40.75	35	37	1458.75	3332	3130.25	1236.25	53.5	79.5	441.5	138	94.5	142.25	16125.2	42242	39871.2	1216.75
GL95	SS7_64	1308.25	958.5	810.75	1571.75	1347	1457.5	5055	4159.5	2942.25	2938.5	414.75	238.75	243	453.75	407	374	1387.5	1008.75	743.75	764.25	3686	2057	1945.75	3745.5	3346.5	3401	15255	12026	8970.25	8031.25
GL96	BE2_13	433.25	527.5	613.5	1245.75	878.75	1074.75	520	1125.75	956.5	790.25	66.5	69	106.25	3585.75	2542.5	3056.75	159.75	337.25	291.75	190.25	264	302.75	651.5	1465.25	850.5	988.75	625.5	1637.25	1619	1337.75
GL97	GG3	336.75	388	394.25	285.25	262.25	296.75	314.25	844	681.75	656.75	2317.75	2569.5	2953	38.5	35.25	35.25	109.25	329.5	295	143	85.75	99.25	122.5	82	67.75	88.5	193.75	1276	1069	887.5
GL98	lactose	312	358.75	325	553.75	344.75	525	302	512.75	569.75	555.25	28.75	27.75	36.75	127.75	73.75	105.75	56.5	123	149.25	110.5	34.5	36.75	47.25	93.25	72	75	150.5	332.75	388.75	357.75
GL99	man3	686.75	612.75	630.5	1082.25	1802.5	2725	350	1127.75	1141.5	2374	328.5	268.75	329.5	1635.75	1605.5	2133.75	126.25	275.75	298	857.25	64.25	61.25	67.75	639.75	3083.5	5565.25	111	158.5	164.25	829
GL100	xylose	407	383.25	331	472.5	379.5	432	265	717.25	727	663.5	37.75	32	32.25	62.75	47	45.25	58.75	156.75	148.5	134	73.75	69.75	66.5	436.25	274.25	297.25	171.25	1433.75	1272.25	612.5
GL101	glucose	879	715.25	727	805	583.75	700.25	497.75	1152.75	1432.5	1037.75	202	141	159.75	159.5	103.75	122.75	124.25	300.25	395.5	331.5	2147.75	1372.75	1605.75	1537.75	919.5	1252	737	3025	3903.75	1944.25
GL102	23	380.5	433.75	420.25	320.25	291.25	332.25	284.75	386.5	377.75	412	38.5	46	45	87.25	70.5	82.5	121.5	77.75	132	154.5	37.75	60.5	62.5	143.5	95.75	107	130	121	157.75	280.25
GL103	27	316.25	331.25	370.5	272	272.25	298.25	277.75	430.5	389.5	382.5	26.25	21.5	25.5	26	24	29.5	65.75	50.75	58.5	117.75	27.75	30	52	45.5	39.5	51.75	109.75	139.75	141.25	252
GL104	53	375	375.25	392	538	1163	1279.5	278.5	407.25	398	1683	28.75	22.5	25	43	207.25	210.75	58.25	49	47.25	447.5	57.75	46.75	58.25	112.5	2231.5	2417	110.75	139.25	129.5	4331
GL105	55	249.75	335.25	312.5	340.25	302.5	356.75	281.25	422.75	411.75	424.25	26.75	22.75	28.5	831.75	620.25	731.5	59.5	78	65	537.25	25.75	28.5	37	185.25	125.25	146	105.5	259.5	188.25	229.5
GL106	88	279.25	352	297.75	247	221.25	284.5	260	413	306.25	428	24.75	21.5	21.75	24.25	23.5	28	48	51	45	118.75	26.75	28.5	28.5	40	35.75	46.5	81.25	123	94.75	321.75
GL107	91	305	316.75	289	269.75	248.25	296.25	330.5	1310.75	1083.5	497.5	24.75	19.5	22.25	32.75	31.25	32.75	73	298	312.5	126.75	26.25	27.75	30	85.75	81.25	92.5	301	3191	2934.75	334.75
GL108	49	520.25	424.75	486.75	923.5	807.75	925.5	889	1020.25	1164	2018.75	87	59.25	68.25	895	794.25	975.75	213.25	292.5	313	521.25	705.5	437.25	570	1793.5	1497	1761.25	1898.75	2467	2717.5	5240.25
GL109	50	400.75	393.25	375.5	3193.75	2247.75	2139.5	408	927.5	639.25	1038	39.75	29.25	39.75	1491.25	2118.5	2027	141.5	348.75	193.5	259.75	55.75	47.5	62.75	9588.25	6312.5	6016.75	516.5	1747.25	886.5	2083.5
GL110	10a	342.5	374.5	341	241	243.25	290.75	259.5	394	386.75	553.75	28.75	27.75	33	62	44	40.25	52	68.5	70.5	597.25	41.25	46.5	69.25	87	56.75	60.5	80.25	147	133	554
GL111	70	378.5	391.25	343.5	378	308.5	386	279.75	468	443.75	401.5	36.75	32	36	71	45.25	61.75	50.5	76.75	68.75	118.75	61.25	60.5	73.25	276.75	152	229	100.75	337	250.25	207.25
GL112	42H1	359.25	394	366.75	303.75	328	317.5	270.5	366.75	399.5	403	25.25	23.5	26	30.75	36.75	30.5	46.5	36.25	44	92.25	38.25	44	56.75	101.5	107	94.5	86.75	101	112	274
GL113	59H3	347.25	361.75	364.75	282.75	285	343	289.5	465.5	392.5	456	26	21.5	22.5	66.75	102.5	115.25	50.5	118	51.5	97.75	34.5	34.75	30.5	47.75	56.5	68.5	100.75	267.5	167.25	439.75
GL114	940H6	224.75	364.25	293.75	518.25	458.75	546.5	273.5	417	398.5	469.25	48.25	38.25	39.5	115.5	105.25	120	58.5	90.5	77.5	547.75	58	52.75	51	71	66.75	83.75	106.75	171	122.25	497
GL115	40Lea	374.5	460.25	418.25	314.5	280.75	337	288	455.25	418	423.5	89	90.25	108.5	45.75	42.75	44.75	64	77	77.25	122.25	99	108.25	129.25	169.75	148.5	171.5	220.25	325.25	273.75	468
GL116	85Atri	325	348.75	322	1275.5	1035.75	1190	319.25	527.75	426.25	460.25	163	189	212.75	251.75	185.75	210.5	81.75	212.25	190.5	120	34.75	37.5	38.25	2949.5	2083.5	2600	235.25	551.5	453.75	238
GL117	86Btri	320	321	304.75	480.75	416.5	464.5	298.5	407	397.5	415.75	24	22.75	22.75	94	80.75	83.5	51.75	67	63.75	113	29	31	34.5	516.5	428.25	470.25	93.5	122.75	112	279.25
GL118	60	314.25	426	302.25	287.25	253.25	291.5	560.25	494	732	692.25	27	29.5	26.25	63.25	64	50.75	14141.8	8775.25	22411	3871.25	59	63	62	68.75	74.5	62.25	256.75	229.25	468.75	894
GL119	36	381.5	432.5	364.5	265.5	267.5	291.25	293.75	409.5	396.25	420.75	27.25	26.5	27	25.5	57.5	25.5	49	46.5	44.5	72.5	42.25	41.75	58.75	42.25	75.75	45.5	109.75	170.25	151.75	147.75
GL120	63a	319.5	346.5	291.75	250.25	229.75	275.75	232	395.75	374	348.5	23.25	23.25	21	25.75	24.25	24.25	39.75	44.75	46.25	98.75	29	31.5	29.5	38	33.25	39.25	68.5	128	122	153.25
GL121	41Leb	364.25	382	337.5	295.5	304.75	329.25	255.25	272.5	388.25	422.5	24	24	24.25	29.5	32	33	40.75	43.5	48.25	119.5	35.25	45.25	45.25	68.75	58	68	67.25	113.25	115.25	340.5
GL122	45Ley	289	390.25	282.75	284	281.25	321.5	275.5	450	386.25	371	25.75	24	25.5	28	33.75	29.75	47	52.75	52.5	101.5	36.5	37.75	51.25	46.25	62.5	54.25	94.75	140.25	128.25	178.5
GL123	SiaLea	203	329.5	318.75	282.75	268	314.5	255.5	418.75	381.75	354.25	26.75	23	22.25	24.75	30.5	23.75	38.25	42	36.25	66.75	47.75	32.75	38.75	40.75	51.25	46.75	63.75	114.5	84.25	125.5
GL124	725	312	405.75	394.75	535.5	434.5	518.75	337.5	525.75	499.75	518	45.25	53.25	52	1432.25	1278	1256.75	57.75	73.5	74.25	100.5	87.75	129.5	185	449.75	296.5	363	198	316.75	305	487.75
GL125	BE6_60	360	372.75	334	374.5	347	457.5	289.5	488.25	517.5	580	22.25	23	22.25	37.75	36.75	46.75	41.75	57.75	70	98.75	33.75	37.75	41	198	196.75	324.5	134.75	392	437	652
GL126	BE6_70	387.25	381.25	368.75	500.5	400.25	460.75	293	456.25	426.75	396.5	30.25	27.75	34	57.75	46.5	45.25	48.5	50.25	57	85.5	56.25	52.5	155.75	334.75	232.5	226.25	134.25	218.5	246.5	252.25
GL127	BE6_72	409.5	436.5	364	561.5	430.5	493.5	313.5	399.25	410.75	399.5	26.25	25.25	29.75	52.5	38.75	38.5	41.5	40	42.5	67.75	43.75	46	119.25	307.25	165.5	173.5	73.25	116.75	104.5	149
GL128	BE6_52	389	420.5	386.25	431.25	341.25	419.25	275	458.25	410	433	29	27	34.25	43.75	33.25	35.5	41.25	56	50.75	77.25	75.75	65.5	181.5	233	127.75	159.25	88.5	326.25	231.75	244
GL129	BE6_49	360.5	376.5	298.75	401.75	346	452.25	271.5	393.75	408.25	362.25	27	23.75	29	41.25	34.5	39.5	35.5	47.75	44.25	62.25	53.5	44.25	122.75	206.75	146	218.5	86.25	211.75	180.75	147.75
GL130	BE6_80	321.5	391.75	353.25	453.75	397	514.75	269.25	363.75	391	343.75	26	24	24.75	42	39	46.25	35.25	37.75	42.5	86.25	41	38	56	221	162.5	266.25	64	131.75	126	175.5
GL131	BE6_82	332	415	382.5	469.75	400	507.75	275.25	416.75	400.5	332.75	25.5	26	26.75	43.75	39	41.75	37.25	44.25	48.75	107	36.5	44	65.25	247.75	170.75	231.75	72	144.75	133.5	201
GL132	BE6_58	405.25	380.5	355.75	469.5	386.5	513.5	296	521	475.5	533.75	24.25	22.25	28	47.25	40	46.75	39.5	67	66.5	99.25	39.75	37.5	99.5	308.5	212.25	327.5	140.75	442.75	434.25	625.75
GL133	BE6_56	322	386.5	369.25	371	318.75	392.75	281.75	442	424.5	476	24.25	25.5	28.25	38.5	32	35.5	44.75	47.25	51.75	93	43.25	55.5	117	201.25	138.25	178.25	139.25	252.5	254.75	514.75
GL134	SS8_30	311.75	304.75	334.5	465	533	665.25	1389	1834.25	1499.25	416	28.25	26	30	84.75	106.75	120.25	442.25	572.75	508.75	101.75	49.25	49.75	96.25	213	561.25	763.25	3754	5287.75	4475.75	173.25
GL135	SS6_101	301.25	325.25	301.5	340.25	302.5	346.25	617.75	847	1265	348.5	24	23	24.75	3726.25	3026	2955.75	2537.75	2347.75	3049	158.25	31.5	30.5	49.25	111	104.75	106	1075.5	1821.25	3180.5	168.75
